# Supplementary material for: Kinetic Effects of Transferrin-Conjugated Gold Nanoparticles on the Antioxidant Glutathione-Thioredoxin Pathway
Source: Antioxidants (Basel). 2023 Aug 15;12(8):1617. doi: 10.3390/antiox12081617 (PMC10451790; doi:10.3390/antiox12081617)
Supplement: Supplementary file 1 [file antioxidants-12-01617-s001.zip]

Archive with 1 entries (1 files):
- antioxidants-2455997-supplementary.pdf
